# Supplementary material for: Enhanced Dye Adsorption on Cold Plasma-Oxidized Multi-Walled Carbon Nanotubes: A Comparative Study
Source: Nanomaterials (Basel). 2024 Aug 1;14(15):1298. doi: 10.3390/nano14151298 (PMC11314139; doi:10.3390/nano14151298)
Supplement: Supplementary file 1 [file nanomaterials-14-01298-s001.zip]

Archive with 1 entries (1 files):
- nanomaterials-3112263-supplementary.pdf
